# Supplementary material for: Fiber-Optic Sensor-Based Structural Health Monitoring with Machine Learning: A Task-Oriented and Cross-Domain Review
Source: Sensors (Basel). 2026 Apr 24;26(9):2641. doi: 10.3390/s26092641 (PMC13165801; doi:10.3390/s26092641)
Supplement: Supplementary file 1 [file sensors-26-02641-s001.zip]

Archive with 3 entries (3 files):
- S1_PRISMA_2020_Checklist.pdf
- S2_Keywords theme.pdf
- S3_Excel data.xlsx
