# Supplementary material for: Fiber-Optic Sensor-Based Structural Health Monitoring with Machine Learning: A Task-Oriented and Cross-Domain Review
Source: Sensors (Basel). 2026 Apr 24;26(9):2641. doi: 10.3390/s26092641 (PMC13165801; doi:10.3390/s26092641)
Supplement: Supplementary file 1 [file sensors-26-02641-s001.zip › S3_Excel data.xlsx]

## Sheet: data
Publication Years	Count
2025	1601
2024	1477
2023	1194
2022	1210
2021	1180
2020	840
2019	872
2018	796
2017	753
2016	651
2015	553
2014	575
2013	498
2012	440
2011	391
2010	380
2009	330
2008	331
2007	366
2006	304
2005	281

## Sheet: data (2)
Publication Years	Count
2025	4183
2024	3025
2023	2308
2022	1950
2021	1455
2020	987
2019	595
2018	348
2017	201
2016	134
2015	99
2014	69
2013	60
2012	28
2011	44
2010	29
2009	38
2008	27
2007	22
2006	20
2005	17

## Sheet: data (3)
Publication Years	Count
2025	351			3849	1601	4183	351	12	10
2024	306			2698	1477	3025	306	9	4
2023	245			2147	1194	2308	245	10	4
2022	259			2130	1210	1950	259	11	4
2021	257			1931	1180	1455	257	5	0
2020	208			1401	840	987	208	10	3
2019	178			1245	872	595	178	2	1
2018	169			1075	796	348	169	2	0
2017	132			934	753	201	132	0	0
2016	109			724	651	134	109	3	0
2015	124			648	553	99	124	0	0
2014	107			573	575	69	107	0	0
2013	91			539	498	60	91	1	0
2012	90			459	440	28	90	2	0
2011	84			389	391	44	84	1	0
2010	88			386	380	29	88	1	0
2009	75			315	330	38	75	1	0
2008	53			249	331	27	53	0	0
2007	71			229	366	22	71	3	0
2006	58			213	304	20	58	3	0
2005	41			164	281	17	41	1	0
				22298	15023	15639	3096	77	26

## Sheet: data (4)
Publication Years	Count
2025	12
2024	9
2023	10
2022	11
2021	5
2020	10
2019	2
2018	2
2016	3
2013	1
2012	2
2011	1
2010	1
2009	1
2007	3
2006	3
2005	1
	77

## Sheet: data (5)
Publication Years	Count
2025	3849
2024	2698
2023	2147
2022	2130
2021	1931
2020	1401
2019	1245
2018	1075
2017	934
2016	724
2015	648
2014	573
2013	539
2012	459
2011	389
2010	386
2009	315
2008	249
2007	229
2006	213
2005	164
